# Supplementary material for: The N-terminal region of Jaw1 has a role to inhibit the formation of organized smooth endoplasmic reticulum as an intrinsically disordered region
Source: Sci Rep. 2021 Jan 12;11:753. doi: 10.1038/s41598-020-80258-5 (PMC7804115; doi:10.1038/s41598-020-80258-5)
Supplement: Supplementary file 2 — Supplementary Table S4. [file 41598_2020_80258_MOESM2_ESM.xlsx]

## Sheet: Supplementary Table S4
Primer sets to produce the plasmids used for this study.
Number	Forward/Reverse	Sequence
Primer 1	Forward	5’-CTGGTGCCAAGCTTGGTACCATGAACGAGGACCAGAGTACA-3’
Primer 1	Reverse	5’-CTGGACTAGTGGATCCTCACACTGGCAGTGGTC-3’
Primer 2	Forward	5'-CTCAAGCTTCGAATTCTATGCTCTGTGTAAAAGGTCCC-3'
Primer 2	Reverse	5'-CCGCGGTACCGTCGACTCATCTGTTGGCTCTTCTGAAGGA-3'
Primer 3	Forward	5'-TACCGAGCTCGGATCCACCATGCTCTGTGTAAAAGGTC-3'
Primer 3	Reverse	5'-GCCCTCTAGACTCGAGTCACTGCTGAAAGTTAACGAGCTTCAC-3'
Primer 4	Forward	5'-TACCGAGCTCGGATCCACCATGAGTGAAAACACTTCAGCTAATGAGAAG-3'
Primer 4	Reverse	5'-GCCCTCTAGACTCGAGTCACAGAGAGTTAAAAGACCTGTCGTTCTGC-3'
Primer 5	Forward	5'-TACCGAGCTCGGATCCACCATGCCAGATGAAGATGACTGTC-3'
Primer 5	Reverse	5'-GCCCTCTAGACTCGAGTCAAGTGACCCAGGAAGCCAC-3'
Primer 6	Forward	5’-CTGGTGCCAAGCTTGGTACCAGTGAAAACACTTCAGCTAA-3’
Primer 6	Reverse	5’-CTGGACTAGTGGATCCTCACACTGGCAGTGGTC-3’
Primer 7	Forward	5’-TACCGAGCTCGGATCCACCATGCCAGATGAAGATGACTGTC-3’
Primer 7	Reverse	5’-CTGGACTAGTGGATCCTCACACTGGCAGTGGTC-3’
Primer 8	Forward	5’-CCAGATGAAGATGACTGTCA-3’
Primer 8	Reverse	5’-TTCCTTCTCATTAGCTGAAG-3’
Primer 9	Forward	5’-CACCTGCAGGCGTCCTTCA-3’
Primer 9	Reverse	5’-CAGAGAGTTAAAAGACCTGTCGTTCTGC-3’
Primer 10	Forward	5'-TTAAACTTAAGCTTGGTACCATGAGTGAAAACACTTCAGCTAATGAG-3'
Primer 10	Reverse	5'-CTGGACTAGTGGATCCTCACACTGGCAGTG-3'
Primer 11	Forward	5'-CCAGAATGGCTTCTGGTGACCTTGAC-3'
Primer 11	Reverse	5’-GAAGCCATTCTGGTACAGTCTAGAAGCTCC-3’
Primer 12	Forward	5’-TGCACGCTGCTTATGGAGACTACAC-3’
Primer 12	Reverse	5’-TAAGCAGCGTGCAAAATGTCTGATCCAG-3’
Primer 13	Forward	5’-CTCCTAGTGAAAACACTTCAGCTAATGAGAAGGA-3’
Primer 13	Reverse	5’-GTTTTCACTAGGAGCTAGGCTGGTGC-3’
Primer 14	Forward	5'-TACCGAGCTCGGATCCACCATGGCTTCTGGTGACCTTGA-3'
Primer 14	Reverse	5'-GCCCTCTAGACTCGAGTCACACTGGCAGTGGTC-3'
Primer 15	Forward	5'-TACCGAGCTCGGATCCACCATGACCGCTGCTTATGGAGACTA-3'
Primer 15	Reverse	5'-GCCCTCTAGACTCGAGTCACACTGGCAGTGGTC-3'
Primer 16	Forward	5'-CTAGCACCATGGGCGTGGCGATGCCGGGCGCGGAAGATGATGTGGTGA-3'
Primer 16	Reverse	5'-AGCTTCACCACATCATCTTCCGCGCCCGGCATCGCCACGCCCATGGTG-3'
Primer 17	Forward	5’-TACCGAGCTCGGATCCACCATGCTCTGTGTAAAAGGTC-3’
Primer 17	Reverse	5’-GCCCTCTAGACTCGAGTCACAGAGAGTTAAAAGACCTGTCGTTCTGC-3’
Primer 18	Forward	5’-TACCGAGCTCGGATCCACCATGGAATCAACACCTTTCTCAGG-3’
Primer 18	Reverse	5’-GCCCTCTAGACTCGAGTCACACTGGTGGTGGC-3’
Primer 19	Forward	5’-TACCGAGCTCGGATCCACCATGAATGATGACCCAAGTATGG-3’
Primer 19	Reverse	5’-GCCCTCTAGACTCGAGTCACACTGGTGGTGGC-3’
Primer 20	Forward	5'-TACCGAGCTCGGATCCACCATGAGTGAGAACACTTCTGCTAATG-3'
Primer 20	Reverse	5'-GCCCTCTAGACTCGAGTCACACTGGTGGTGGC-3'
